# Supplementary material for: Hydrogenolysis of Glycerol to Propylene Glycol: Energy, Tech-Economic, and Environmental Studies
Source: Front Chem. 2022 Jan 20;9:778579. doi: 10.3389/fchem.2021.778579 (PMC8811453; doi:10.3389/fchem.2021.778579)
Supplement: Supplementary file 2 [file Table1.XLSX]

## Sheet: Sheet1
Table S1. Main Streams of CHDO Process					Table S2. Main Streams of CTH Process					Table S3. Components Information							Table S4. The amount of equipment in CHDO and CTH process				Table S5. Catalyst of CTH			Table S6. Result of Reactor Design				Table S7. Reactor material flow parameters								Table S8. Equipment investment of CHDO scheme				Table S9. Equipment investment of CTH scheme				Table S10. Prices for chemical components					Table S11. Cost comparison of the two catalysts
Stream Number	Component	Pressure (MPa)	Temperature		Stream Number	Component	Pressure (MPa)	Temperature		Code	Component	Mole-Flow	Boiling Point T/℃	The Difference of Boiling Point /℃	CES*		Device type	The amount of equipment			Type	PtFe/Y		Reactor Type		Tubular Fixed Bed Reactor			Temperature	Pressure	Density	Constant-pressure Specific Heat Cp	Thermal Conductivity	Viscosity		Device Type	Equipment	Investment/		Device Type	Equipment	Investment/		Chemicals	purity	Price	Reference		Catalyst
			(℃)					(℃)				/(kmol/h)						CHDO	CTH		Shape	Slice shape（Φ5×2mm）		Equipment Item Number		R101					ρ		λ	μ				Thousand ＄				Thousand ＄		PG	0.998	2075 $/t	Dow Chemical official website		Ni/Cu/TiO2
1	C3H8O3	0.1	25		S3	H2O	0.1	25		A	H2	13.48	-253	92	3.796		Reactor	1	1		Stacking Density	1050kg/m3		Reaction Temperature /℃		200										Reactor	R101 Hydrogenation Reactor	144.2		Reactor	R101 Hydrogenation Reactor	95.5		Acetic acid	0.998	462 $/t	Run Hui chemicals co. ltd		PtFe-based catalyst
	H2O				S4	C3H8O3	0.1	25		B	CH4	2.25	-161	105	0.728		Column	5	6		Liquid Hourly Space Vel℃ity（LHSV）	1.5 h-1		Reaction Pressure /bar		30			℃	bar	kg/m3	kJ/(kg·K)	W/(m·K)	×10-4Pa·s		Column	T201 Liquid Phase Separation Column	99.4		Column	T201 Light Component Separation Column	71.7		Acetol	0.991	46486 $/t	Merck Life Sciences China official website
5	C3H8O3	3.5	230			C2H5OH				C	CO2	7.78	-56	121	2.973		Heat Exchanger	19	19		Voidage	0.36		Tube pass design temperature /℃		250		Reactants Feed	200	30	893.6	6.214	0.2585	1.7254			T202 Dehydrating Column	184.1			T202 Alcohol-Water Circular Column	259.2		EG	0.999	496 $/t	De Ying chemicals co. ltd
	H2O				S7	C3H8O3	3	200		D	CH3OH	0.94	65	14	0.042		Pump	20	23					Shell pass design temperature /℃		200		Product Flow	200	30	68.6	5.249	0.0554	1.4615			T203 Acetol Separation Column	55.6			T203 Main and By-product Rectifying Column	18		Alcohol	0.95	860 $/t	Merck Life Sciences China official website
8	H2	3.5	230			C2H5OH				E	C2H5OH	24	79	21	1.728		Flash Tank	1	--					Tube pass working pressure /bar		32		Entrance Boiler Feed Water	110	3.5	896.8	4.738	0.6835	2.2866			T204 Azeotropic Column	60			T204 Acetol Rectifying Column	7.3		H2	\	8 $/m3	Merck Life Sciences China official website
10	C3H8O2	3.48	40			H2O				F	H2O	277.61	100	18	0.914		Compressor	1	--					Shell pass working pressure /bar		4		Outlet steam	139	3.5	1.8	1.907	0.028	0.1405			T205 Product Rectifying Column	19.8			T205 Azeotropic Distillation Column	100.4
	H2O				S9	C3H8O2	0.4	133.1		G	CH3COOH	3.87	118	28	10.584		Phase Separation Tank	1	1					Reactor inner diameter /mm		1600										Tank	V101 Flash Tank	13.2			T206 Propylene Glycol Rectifying Column	6.8
	H2					C3H6O2				H	C3H6O2	1.57	146	42	7.602									Reactor tube length /mm		2000											V201 Split Phase Tank	12.1		Tank	V201 Split Phase Tank	11.9
	C3H6O2					C2H6O2				M	C3H8O2	7.97	188	10	0.866									Reactor wall thickness /mm		45										Compressor	C101 Recycle Compressor	6.1		Heat Exchanger	E101—E104，	121.7
	C2H6O2					C2H5OH				N	C2H6O2	0.69	198	19	1.684									Catalyst Type		PtFe/Y										Heat Exchanger	E101—E104，	150.8			E201—E205
	CH3OH					CH3COOH				*CES: Coefficient of separation ease														Single Tube Hourly Space Velocity / h-1		1.5											E201—E205				Heater and Cooler
	C3H8O					H2O																		Catalyst loading level /kg		2632											Heater and Cooler			Pump	P101—P108	30.1
11	H2	3.41	40			CH3OH																		Reaction Tube	Inner Diameter /mm	42										Pump	P101—P107	26.3			P201—P215
14	C3H8O2	0.21	40.7			CH4																			Thickness /mm	2											P201—P213				Delivery Pump
	H2O					CO2																			Length /mm	1800											Delivery Pump			Total amount		722.6
	C3H6O2					H2																			Number of tubes	667										Total amount		771.6
	C2H6O2				S12	C3H8O2	0.15	118.2																	Arrangement Mode	Regular triangle
	CH3OH					C3H6O2
	C3H8O					C2H6O2
17	H2O	0.14	108			C2H5OH
	CH3OH					CH3COOH
	C3H8O					H2O
18	C3H8O2	0.14	161.8		S13	C2H5OH	0.21	40.7
	H2O					H2O
	C3H6O2				S14	C3H8O2	0.52	180
	C2H6O2					C3H6O2
26	C3H8O2	0.15	194.7			C2H6O2
	C2H6O2					CH3COOH
31	C3H8O2	0.13	141		S16	C3H6O2	0.11	100.7
	Cycloheptane					CH3COOH
					S17	C3H8O2	0.12	192.2
						C2H6O2
					S24	C2H6O2	0.11	40
						Cycloheptane
					S29	C3H8O2	0.1	25
[truncated: 5 more columns]
